# Supplementary material for: Expression of Concern: Impact of digital wound care solution on healing time: A descriptive study in home health settings
Source: PLOS Digit Health. 2025 Sep 30;4(9):e0001025. doi: 10.1371/journal.pdig.0001025 (PMC12483205; doi:10.1371/journal.pdig.0001025)
Supplement: S2 Data — (ZIP) [file pdig.0001025.s002.zip]

Archive with 2 entries (2 files):
- S2 Data file updated Improved wounds.xlsb
- __MACOSX/._S2 Data file updated Improved wounds.xlsb
